# Supplementary material for: Struc2mapGAN: improving synthetic cryogenic electron microscopy density maps with generative adversarial networks
Source: Bioinform Adv. 2025 Aug 4;5(1):vbaf179. doi: 10.1093/bioadv/vbaf179 (PMC12360846; doi:10.1093/bioadv/vbaf179)
Supplement: vbaf179_Supplementary_Data [file vbaf179_supplementary_data.zip]

Archive with 3 entries (3 files):
- SI_benchmark_data.csv
- SI_loss_data.csv
- Struc2mapGAN_final_SI.pdf
