# Supplementary material for: Struc2mapGAN: improving synthetic cryogenic electron microscopy density maps with generative adversarial networks
Source: Bioinform Adv. 2025 Aug 4;5(1):vbaf179. doi: 10.1093/bioadv/vbaf179 (PMC12360846; doi:10.1093/bioadv/vbaf179)
Supplement: vbaf179_Supplementary_Data [file vbaf179_supplementary_data.zip › SI_benchmark_data.csv]

PDBID	EMID	Resolution	Residues	Inference-Time (s)	PCC_StructureBlurrer	PCC_molmap	PCC_e2pdb2mrc	PCC_gan	PCC_gan_ablation	SSIM_StructureBlurrer	SSIM_molmap	SSIM_e2pdb2mrc	SSIM_gan	SSIM_gan_ablation	Correlation_StructureBlurrer	Correlation_molmap	Correlation_e2pdb2mrc	Correlation_gan	Correlation_gan_ablation	Correlation_About_Mean_StructureBlurrer	Correlation_About_Mean_molmap	Correlation_About_Mean_e2pdb2mrc	Correlation_About_Mean_gan	Correlation_About_Mean_gan_ablation	PCC_gan_rawmap	Correlation_gan_rawmap	Correlation_About_Mean_gan_rawmap	SSIM_gan_rawmap
2y9j	1874	6.4	8544	26.64561176	0.47189292	0.44092986	0.5063783	0.6950936	0.5003766	0.847686568	0.947583867	0.948228691	0.959793136	0.924562868	0.5487	0.5063	0.6108	0.9563	0.9624	0.1764	0.1671	0.1891	0.3089	0.1687	0.6370814	0.8104	0.2867	0.9546389545615067
3ixv	5100	6.8	7512	25.04380322	0.24372913	0.22546533	0.2588695	0.35200918	0.17339283	0.759728465	0.897714096	0.923331142	0.922066729	0.860459652	0.4062	0.3725	0.4544	0.7634	0.7793	0.06417	0.06157	0.07214	0.06972	0.03055	0.36732328	0.6169	0.1224	0.9151876889379715
3iyj	5155	4.2	2862	23.09735727	0.20407008	0.21300183	0.20470722	0.2804631	0.16756773	0.739713554	0.694356799	0.862154049	0.86011436	0.838217518	0.2757	0.2638	0.2711	0.6905	0.7052	0.06098	0.06423	0.07711	0.03824	0.02274	0.30534932	0.3952	0.04899	0.8550482728610542
3izi	5245	6.7	8208	22.30433989	0.46839416	0.43571746	0.50716776	0.6718475	0.44650635	0.830590987	0.827539341	0.82597236	0.8647545	0.764754073	0.602	0.5592	0.6588	0.9661	0.9773	0.04855	0.0405	0.04392	0.1004	-0.04247	0.68232304	0.8936	0.1731	0.8625711285912858
3j9t	6284	6.9	7451	28.57002282	0.38937643	0.38935444	0.425408	0.62489545	0.4112452	0.722073141	0.7372632	0.748876189	0.744860201	0.694074127	0.5327	0.4794	0.5494	0.9527	0.9589	0.161	0.1457	0.205	0.2367	-0.002461	0.6283902	0.7918	0.2849	0.7380302895555644
3jc5	6535	4.7	5039	24.61587405	0.4718867	0.44325143	0.51584864	0.69089234	0.41128376	0.726523089	0.687463042	0.752317572	0.752528111	0.67338826	0.6372	0.5855	0.6834	0.9642	0.9679	0.1589	0.1466	0.1663	0.2451	0.09113	0.7212477	0.888	0.3211	0.754058489113598
3jd6	6425	4.1	167	13.84319091	0.118463196	0.11604768	0.13300037	0.19081	0.081773184	0.593345966	0.609141371	0.774794342	0.775393018	0.754750143	0.1568	0.1461	0.181	0.4227	0.4356	0.02602	0.02365	0.02643	0.01854	0.01644	0.16257493	0.2294	0.02293	0.7695123371943775
4btg	2364	4.4	1522	22.40764689	0.06434139	0.061390504	0.06554852	0.07173363	0.046733975	0.726611569	0.702316575	0.735341339	0.733256292	0.731675254	0.08034	0.07276	0.0876	0.2469	0.25	0.007383	0.005921	0.007987	0.01085	0.008176	0.08119211	0.1256	0.01273	0.7339942725489178
4pt2	5917	4.6	831	21.02089906	0.0710649	0.06647343	0.07510011	0.08374766	0.05768385	0.784050228	0.77239693	0.795484088	0.793710035	0.791553144	0.0855	0.08041	0.09361	0.2345	0.24	0.01011	0.009761	0.00994	0.003355	0.0007038	0.09659653	0.1274	0.01212	0.7939938167951185
4v1w	2788	4.7	4080	18.06332254	0.46725622	0.43006948	0.48566008	0.6042617	0.32098627	0.851820808	0.848061803	0.85271879	0.836117354	0.691455876	0.7148	0.6665	0.754	0.9784	0.978	-0.0352	-0.03564	-0.03403	0.06869	-0.01981	0.6710214	0.9661	0.2371	0.8649095652520988
5fj6	3186	7.9	664	14.38927102	0.46329904	0.42001906	0.49833167	0.705661	0.36782172	0.385338256	0.565457773	0.567512774	0.601990699	0.524967043	0.628	0.561	0.6798	0.9697	0.9748	0.1044	0.08794	0.1059	0.1601	-0.03603	0.6626027	0.8761	0.2138	0.5924381452196479
5fn2	3237	4.2	1309	15.84488797	0.3592965	0.37465838	0.42168817	0.5333978	0.29748937	0.528842982	0.575142077	0.547488049	0.554719508	0.543928065	0.5588	0.5113	0.6031	0.9487	0.928	0.4595	0.4261	0.4665	0.581	0.3124	0.5406643	0.7903	0.6661	0.5585249641805581
5g06	3366	4.2	3420	19.23083115	0.5182757	0.47904328	0.55614936	0.77936745	0.46186882	0.604780374	0.738431989	0.919818405	0.934209606	0.83039983	0.6319	0.585	0.6777	0.9647	0.9658	0.1562	0.1471	0.1614	0.2579	0.07146	0.7678026	0.8996	0.3184	0.9315437301672906
5g4f	3436	7.0	4356	21.64340353	0.3945637	0.36933073	0.42502484	0.551571	0.27133432	0.804692412	0.977859672	0.97991638	0.975852106	0.942732761	0.5402	0.5032	0.608	0.9293	0.9166	0.2394	0.2194	0.2533	0.3872	0.09361	0.60030645	0.8393	0.4821	0.9763467792074151
5g5l	3439	4.8	4686	22.91059661	0.47642553	0.4624199	0.53664654	0.7210979	0.42783937	0.671359073	0.738684803	0.745677034	0.748622534	0.707858906	0.608	0.5534	0.6484	0.9584	0.953	0.2337	0.2136	0.2384	0.3727	0.1014	0.7338928	0.8683	0.4332	0.7505895008982593
5grs	9537	5.4	2506	17.77709579	0.4746547	0.4300739	0.5131958	0.74197996	0.4293176	0.76913561	0.834473675	0.896665833	0.911520422	0.861433147	0.549	0.486	0.604	0.9636	0.9732	0.1486	0.1309	0.1513	0.2151	0.05196	0.67620313	0.8062	0.2232	0.9027790120553355
5h64	6668	4.4	6430	31.64508939	0.4866448	0.45651013	0.45822415	0.53326213	0.30057326	0.882023975	0.881300232	0.974816267	0.951117482	0.905410072	0.5837	0.5413	0.5408	0.957	0.9499	0.3001	0.2799	0.2966	0.4342	0.1307	0.6402766	0.8147	0.4809	0.9315995498149257
5iou	8097	7.0	3200	19.5475316	0.41389975	0.3918529	0.45529073	0.6229065	0.29466027	0.704400626	0.627882612	0.72916357	0.724444208	0.640411163	0.5807	0.5373	0.6151	0.9516	0.9536	0.108	0.09787	0.1131	0.1788	-0.02431	0.5905575	0.8026	0.1841	0.7259064113491668
5jzt	8187	7.4	2961	20.77590013	0.3794651	0.3482151	0.40684152	0.52502203	0.3014957	0.836282341	0.623366949	0.941851061	0.89649163	0.793550611	0.5424	0.4889	0.5837	0.951	0.9639	0.09739	0.08964	0.1002	0.142	0.02638	0.5844652	0.8216	0.2547	0.8742518386654777
5kbt	8230	6.4	3310	22.64131141	0.4409397	0.4087327	0.4310635	0.5830637	0.30369097	0.844111475	0.748261464	0.985286091	0.972531917	0.954971899	0.5015	0.4496	0.5093	0.9564	0.948	0.3242	0.2975	0.2964	0.4846	0.1911	0.644342	0.7711	0.5424	0.9711364144449134
5lcw	4037	4.2	9173	31.33199692	0.46927434	0.43768772	0.46226925	0.58789665	0.3291683	0.828177501	0.72732609	0.954956762	0.926574214	0.84499537	0.6499	0.6014	0.6397	0.9659	0.9625	0.2093	0.1912	0.2178	0.3428	0.09385	0.67465466	0.9022	0.444	0.9274626927792726
5lvc	4112	4.2	717	16.42010427	0.057481565	0.060994897	0.06705266	0.06971169	0.0488436	0.7345265	0.666940282	0.943898582	0.943186721	0.94185686	0.07993	0.07476	0.094	0.2246	0.2298	0.02515	0.02556	0.02527	0.006375	0.0008843	0.08299718	0.1279	0.02266	0.9434063717721631
5mdx	3491	5.3	8272	34.59557986	0.4293855	0.39933014	0.11347367	0.6638496	0.40837878	0.727584338	0.809161598	0.794413049	0.795926559	0.77879834	0.4771	0.4248	0.131	0.9525	0.9505	0.2922	0.2782	0.01042	0.4331	0.1888	0.6297326	0.7604	0.4833	0.7962816494931728
5n8y	3602	4.7	4752	21.30322599	0.4963854	0.4623356	0.5215723	0.5781351	0.27718782	0.797688897	0.642936098	0.945755673	0.910224041	0.81185169	0.6192	0.5698	0.6483	0.9488	0.946	0.198	0.1795	0.1991	0.2852	0.05025	0.6269046	0.8304	0.3146	0.9083501750968236
5ng5	3636	6.5	6569	29.60541439	0.4660333	0.45202488	0.43621317	0.6013067	0.39075583	0.647664659	0.649376952	0.62531566	0.621922463	0.611887751	0.634	0.5853	0.5775	0.9243	0.8959	0.4424	0.4145	0.3605	0.5894	0.3741	0.651171	0.8596	0.6431	0.6300319121556235
5o8o	3761	6.8	332	14.54436326	0.21030557	0.21042313	0.2455681	0.3300014	0.2167947	0.693153185	0.65279886	0.823647536	0.823108603	0.812513359	0.2932	0.2749	0.3525	0.8202	0.8333	0.1295	0.1227	0.141	0.2	0.1797	0.30641448	0.4492	0.1778	0.821800279227844
5ofo	3776	4.6	4116	22.86806226	0.47871637	0.4617156	0.53086126	0.70258445	0.4106503	0.812980343	0.782451228	0.81183906	0.809995407	0.774835451	0.5715	0.5206	0.6104	0.9552	0.9425	0.3083	0.2833	0.3035	0.4817	0.1493	0.74389607	0.8473	0.554	0.8166382720286056
5onv	3835	4.1	1855	17.55950785	0.4535831	0.42478922	0.47366062	0.5957545	0.34500194	0.705558899	0.773121715	0.745884605	0.751743489	0.738282173	0.5232	0.4854	0.5661	0.8614	0.8516	0.3743	0.3562	0.3814	0.4583	0.3522	0.59983677	0.7218	0.4946	0.7533482967976782
5tcp	8398	4.3	9072	25.44672942	0.4516316	0.42085347	0.22432117	0.578258	0.3934604	0.784780105	0.785430769	0.785415837	0.794411056	0.786958903	0.5521	0.5159	0.284	0.8195	0.7992	0.524	0.4978	0.2283	0.5667	0.4407	0.580466	0.7591	0.6869	0.7946631579668967
5tqw	8436	5.6	1128	18.7008822	0.38995227	0.36586544	0.43125564	0.5057025	0.3144473	0.734520819	0.709124468	0.751291699	0.755967944	0.704454887	0.5298	0.4864	0.5594	0.946	0.942	0.3004	0.2795	0.3118	0.4399	0.2472	0.54720116	0.7438	0.4374	0.7335951596236121
5twv	8470	6.3	6800	28.20060468	0.4276718	0.39616278	0.45423958	0.61098194	0.3080763	0.716507781	0.625273326	0.745518432	0.763386015	0.651082401	0.6652	0.6198	0.6915	0.9698	0.9713	0.05414	0.04528	0.05255	0.1428	-0.008575	0.5908113	0.8849	0.2292	0.7335703671704036
5vfr	8665	4.9	12868	53.64177871	0.40108112	0.36795706	0.29073736	0.55651516	0.36893028	0.562517581	0.559485074	0.572445687	0.577452649	0.561538749	0.5831	0.5384	0.4329	0.9499	0.9556	0.2046	0.1881	0.2201	0.3232	0.1617	0.5987053	0.8492	0.3968	0.578747574125245
5vhw	8685	7.8	3126	24.27877903	0.44172242	0.41103646	0.40315592	0.58866835	0.29769415	0.880923778	0.771761179	0.984269765	0.9718387	0.954970516	0.498	0.4488	0.472	0.9232	0.9058	0.3444	0.316	0.2932	0.4809	0.2675	0.65853554	0.7707	0.5769	0.9728362107700833
5w1r	8751	4.4	3563	20.14290595	0.4424184	0.41331163	0.47165614	0.61359704	0.33311063	0.465764467	0.467445773	0.460629439	0.483491697	0.443131352	0.6389	0.5944	0.6706	0.9611	0.959	0.1557	0.1447	0.1567	0.2817	0.06101	0.62568957	0.8724	0.3511	0.49215363017798763
5xmk	6734	4.2	2298	18.32119083	0.41789925	0.40094948	0.45741174	0.6021155	0.32904914	0.612336544	0.623924757	0.619345441	0.61593421	0.591796345	0.5991	0.5496	0.6319	0.9369	0.9264	0.2434	0.2247	0.2303	0.3763	0.1349	0.6252199	0.8589	0.4713	0.6238877818700902
5yys	6859	4.2	3244	19.55199361	0.44697145	0.41816887	0.4769736	0.59960884	0.32298684	0.703405424	0.721237693	0.973278688	0.965197857	0.931672399	0.5685	0.5176	0.6121	0.9376	0.9237	0.2898	0.2636	0.2921	0.4306	0.1434	0.6232465	0.828	0.4699	0.9627833909898548
5yz0	6862	4.7	5404	24.39119267	0.52036893	0.4840557	0.5433079	0.59986573	0.31416374	0.858622806	0.789805186	0.964282746	0.926053204	0.856464837	0.6233	0.5762	0.6538	0.9484	0.9383	0.2221	0.2055	0.2321	0.35	0.069	0.704356	0.8739	0.4829	0.9163994120295226
5z1f	6875	4.8	1202	15.70633793	0.4591832	0.44789785	0.5094457	0.6372916	0.31326059	0.783631537	0.767123172	0.932985791	0.931312956	0.89514469	0.5671	0.5189	0.6203	0.9567	0.9466	0.3365	0.31	0.3483	0.5027	0.1967	0.65009236	0.8103	0.5502	0.9283563087568487
5zbg	6911	4.4	2680	18.29807472	0.39788395	0.4162254	0.47618303	0.62804604	0.37993395	0.661930795	0.66040517	0.755319981	0.767190981	0.735464267	0.6155	0.5677	0.6578	0.9594	0.947	0.3195	0.2983	0.3295	0.4875	0.2117	0.63683164	0.8634	0.5738	0.7682210813611315
5zbo	6746	4.1	10860	28.33580613	0.40658182	0.3760098	0.4275698	0.59833896	0.4302062	0.644317502	0.750807172	0.858941528	0.869725907	0.775157395	0.5851	0.5387	0.6303	0.9656	0.9815	0.2021	0.1927	0.2146	0.3044	0.2034	0.6186998	0.8862	0.3313	0.8796237991250441
5zqz	6940	4.2	2262	16.97023392	0.55887717	0.52399564	0.5880024	0.6563282	0.3749015	0.696688851	0.756756745	0.971642649	0.940489764	0.874770098	0.6831	0.6292	0.718	0.9439	0.9248	0.3158	0.2942	0.3243	0.4935	0.2123	0.7286692	0.9066	0.5326	0.9419685828392156
5zsu	6952	4.3	4227	22.46659732	0.42820737	0.43686756	0.4577516	0.66291386	0.42447916	0.772740931	0.780406342	0.83691971	0.836607353	0.808125286	0.5805	0.5264	0.5775	0.9438	0.9301	0.3739	0.3484	0.4307	0.5394	0.3348	0.6634658	0.8265	0.559	0.8403599867723782
6a69	6987	4.1	1038	16.67531538	0.45751086	0.453981	0.5048085	0.5476276	0.31664112	0.763865759	0.790482959	0.777893977	0.769674164	0.732114602	0.6169	0.5759	0.6492	0.9367	0.9094	0.4614	0.4335	0.473	0.6205	0.3602	0.6194134	0.8223	0.6383	0.7697796727083808
6acf	9590	3.0	2936	17.10930228	0.60885674	0.5812302	0.62308526	0.60458153	0.39702064	0.806623509	0.756210275	0.764445895	0.735151759	0.713973846	0.7511	0.7121	0.7704	0.8628	0.8229	0.4285	0.404	0.4247	0.437	0.1967	0.66459054	0.8667	0.5204	0.7435183100556069
6ahr	9626	3.9	2936	20.8784225	0.47290236	0.4407935	0.49844036	0.64743227	0.3908921	0.804576511	0.773733689	0.802235914	0.794604017	0.776614138	0.5535	0.5119	0.5971	0.9185	0.9011	0.311	0.2925	0.317	0.4617	0.2263	0.6678253	0.8212	0.5011	0.8014528325435296
6aye	7018	4.1	1904	15.80083632	0.56915826	0.53400725	0.5908695	0.6696421	0.41913414	0.829475833	0.954544508	0.958892574	0.942843736	0.897039458	0.7139	0.6649	0.7518	0.9371	0.9185	0.3186	0.3041	0.3274	0.492	0.2303	0.7351573	0.9202	0.5542	0.9457554142513869
6b7y	7065	6.5	1888	19.46053004	0.4344601	0.39839754	0.45899108	0.60767597	0.34698078	0.835288304	0.73338915	0.988341489	0.982967582	0.9623018	0.4758	0.4281	0.4934	0.946	0.9355	0.3031	0.2775	0.3248	0.4958	0.2427	0.6442057	0.7696	0.5077	0.9768217291532477
6bo4	7118	4.0	2500	16.93887353	0.5444721	0.5059247	0.5709936	0.7524782	0.4298228	0.568690909	0.620665758	0.631829068	0.665950331	0.609804845	0.6798	0.6324	0.7076	0.9665	0.967	0.06558	0.05683	0.06072	0.1402	0.06032	0.72605944	0.8996	0.2135	0.6649893668970203
6c05	7322	5.2	3353	20.89772463	0.5053299	0.47043857	0.5040437	0.71526223	0.40609014	0.7543485	0.745034839	0.736987218	0.744128647	0.71636187	0.5783	0.5366	0.5833	0.9566	0.9422	0.2969	0.2808	0.2849	0.4865	0.1389	0.74565774	0.8612	0.5584	0.7489446179221632
6ce7	7461	7.4	1268	19.01003838	0.43678224	0.39777246	0.4672476	0.6186559	0.38441983	0.845279857	0.816117457	0.913043257	0.909480726	0.892982809	0.4545	0.4058	0.5004	0.9378	0.926	0.3301	0.3038	0.3399	0.4676	0.2462	0.6193093	0.7022	0.4846	0.9052138550066516
6ces	7464	4.0	2348	20.04271007	0.50606084	0.48128366	0.5236521	0.51308	0.3157504	0.869356496	0.796928325	0.969806703	0.917015105	0.869430586	0.6281	0.5846	0.658	0.9522	0.941	0.3534	0.3341	0.3577	0.514	0.2862	0.6365442	0.8626	0.5333	0.9181359081913872
6chs	7476	4.3	3760	21.00192952	0.5014147	0.47425917	0.5226196	0.61917627	0.34371156	0.799885206	0.857319168	0.978004214	0.967040195	0.927360473	0.6095	0.5531	0.6449	0.9543	0.9323	0.3661	0.3426	0.3605	0.5859	0.2424	0.706898	0.8801	0.6213	0.9651601788625533
6d3r	7793	4.3	1127	19.16773152	0.4549016	0.4385455	0.49954405	0.67463726	0.35911313	0.851651544	0.770932287	0.933671224	0.936778965	0.925136256	0.5195	0.4671	0.5758	0.9488	0.919	0.5193	0.4824	0.5278	0.6724	0.3813	0.6343687	0.7611	0.7121	0.9337171536874731
6dmw	7967	4.4	2562	18.33152437	0.4878612	0.48020217	0.5468422	0.7060623	0.39951017	0.562213399	0.658550404	0.658717558	0.688480239	0.628892048	0.7138	0.6636	0.7466	0.9729	0.9668	0.2025	0.1874	0.2082	0.3379	0.1055	0.69638586	0.9269	0.413	0.686762686137483
6dvw	8919	4.3	2576	18.6020155	0.5540284	0.52915525	0.5885832	0.6652668	0.40114808	0.769785955	0.777779436	0.929531606	0.913488084	0.870284981	0.6965	0.6502	0.7301	0.9572	0.9437	0.3305	0.3081	0.3388	0.5021	0.251	0.7411545	0.9157	0.5671	0.9251437032886272
6e15	8954	5.1	1554	17.5614922	0.5044819	0.46069762	0.53174126	0.6538352	0.33467847	0.86372969	0.686126805	0.95363637	0.926107457	0.870536578	0.6155	0.5588	0.6461	0.9698	0.9729	0.1711	0.1564	0.174	0.2568	0.1003	0.6950374	0.8418	0.3079	0.9254756473231829
6egx	3866	4.1	727	22.1827898	0.06288524	0.073087394	0.08199036	0.10974079	0.07033616	0.746732559	0.774216991	0.939392873	0.939400623	0.938074443	0.08064	0.07459	0.09415	0.2443	0.2481	0.02646	0.02621	0.02619	0.01249	0.007349	0.11119284	0.1323	0.02523	0.9392506110993407
6el1	3885	6.1	6830	32.08597994	0.50505507	0.46817908	0.30114406	0.6706913	0.37107033	0.790607392	0.805209208	0.978469168	0.971025566	0.941309511	0.5623	0.5108	0.334	0.9557	0.9401	0.3403	0.3103	0.188	0.513	0.156	0.7234794	0.8285	0.5787	0.9642565362787798
6ez8	3984	4.0	2621	17.18842983	0.53072697	0.5012704	0.5513124	0.61406076	0.4053832	0.654994683	0.67428591	0.634502629	0.614489295	0.588543776	0.7259	0.6842	0.7555	0.9415	0.93	0.2966	0.2841	0.3004	0.4492	0.2761	0.66035634	0.9133	0.4488	0.6257631899268209
6f2d	4173	4.2	1629	17.41863084	0.5564489	0.5255999	0.58712125	0.65452135	0.35443398	0.841588634	0.779270709	0.962390386	0.949512686	0.911054413	0.6636	0.6113	0.6999	0.9687	0.9562	0.3563	0.3299	0.3638	0.5466	0.2159	0.7378724	0.8875	0.5865	0.9544468449750054
6fe8	4241	4.1	1547	16.6722858	0.5550759	0.5446339	0.60684294	0.67845833	0.4259076	0.675383107	0.708828862	0.699485174	0.695646666	0.66892452	0.7163	0.6716	0.7497	0.9455	0.9245	0.3762	0.356	0.3869	0.5347	0.2559	0.73264706	0.9172	0.5847	0.7039326025464197
6fo0	4286	4.1	3910	19.68390822	0.59862435	0.5666271	0.6254003	0.72518456	0.45548517	0.86318073	0.899772896	0.903623331	0.883536674	0.789071946	0.7845	0.7526	0.8137	0.9764	0.969	0.2121	0.2093	0.1929	0.3565	0.1603	0.76245034	0.9564	0.3714	0.8924150015693793
6g1k	4339	3.6	2592	18.6925478	0.5773698	0.551774	0.6028939	0.6412739	0.40726036	0.787372038	0.736207503	0.966184675	0.938485742	0.900813649	0.7219	0.6765	0.7526	0.9478	0.9267	0.3563	0.3366	0.3636	0.5501	0.2489	0.7321762	0.9259	0.5855	0.9442549754780185
6g2d	4342	5.4	5501	33.60385418	0.46927088	0.4409028	0.29737937	0.54390734	0.29073575	0.882289994	0.806741441	0.987888181	0.977483269	0.956277562	0.5459	0.5121	0.361	0.8894	0.847	0.3723	0.3469	0.2117	0.5494	0.2107	0.65242046	0.8131	0.592	0.972311985512612
6gdg	4390	4.1	997	15.22293878	0.5540469	0.52351636	0.5763356	0.62523925	0.37884277	0.810492666	0.737597843	0.955268668	0.924601907	0.848442116	0.7091	0.6656	0.7411	0.96	0.9507	0.2923	0.2818	0.3049	0.4373	0.2221	0.7083613	0.9099	0.4733	0.9268005057824539
6gov	0043	3.7	4274	26.18987322	0.5643885	0.5354986	0.58379996	0.56534606	0.35986245	0.909785865	0.824965647	0.97250195	0.924810563	0.869274059	0.6722	0.6337	0.6985	0.9032	0.8667	0.421	0.4032	0.4287	0.6109	0.3318	0.7096893	0.8896	0.629	0.9147490193170067
6gve	0071	3.9	4272	31.039042	0.58074164	0.54053265	0.5748573	0.76622957	0.45354792	0.798464278	0.849186191	0.840502224	0.833585695	0.819811002	0.6371	0.5858	0.6438	0.9273	0.8829	0.453	0.4212	0.4255	0.6632	0.3017	0.77274036	0.8921	0.6948	0.8367957242532648
6gy6	0088	4.0	9139	46.10668874	0.5425977	0.5098598	0.35236445	0.5600874	0.3369394	0.837316708	0.777113153	0.967887225	0.934935845	0.885846815	0.6885	0.6428	0.4392	0.9594	0.9413	0.3173	0.2978	0.1797	0.5077	0.1709	0.7114154	0.9241	0.5997	0.9191860238261172
6hcy	0199	3.1	1308	19.9419086	0.69860446	0.6646667	0.6981482	0.7312565	0.4668879	0.74227674	0.959575697	0.97644698	0.973444402	0.950698271	0.7198	0.6759	0.7353	0.8908	0.84	0.5865	0.562	0.5669	0.7144	0.4552	0.80366033	0.8874	0.7249	0.9745352363504755
6hra	0257	3.7	1450	18.19624019	0.49720874	0.49515876	0.5744026	0.63262117	0.3629066	0.751408871	0.748378842	0.73886552	0.735530361	0.714430024	0.6405	0.598	0.7058	0.9574	0.9269	0.5262	0.4952	0.5603	0.7132	0.3977	0.68583953	0.8564	0.71	0.7405250147098985
6hrb	0258	4.0	1447	17.81818581	0.48199868	0.48161697	0.5659271	0.6637608	0.35522762	0.739589292	0.735597876	0.737699335	0.736722789	0.714689563	0.6243	0.5803	0.6909	0.9685	0.9439	0.477	0.4504	0.516	0.6971	0.3388	0.69187224	0.8575	0.7031	0.7403871247417366
6hv8	0287	4.4	1184	16.8240068	0.5213411	0.49553853	0.5692668	0.72514427	0.4007038	0.843550861	0.817284987	0.925203049	0.922119939	0.858216309	0.6171	0.5619	0.654	0.9487	0.9432	0.2513	0.2314	0.2557	0.3679	0.1463	0.71463335	0.845	0.3878	0.9078056168794991
6hz5	0311	4.2	4120	22.19015503	0.53067863	0.49841887	0.5527554	0.6693169	0.39340028	0.948648345	0.949596206	0.952073417	0.939790599	0.885305276	0.7184	0.6806	0.761	0.9674	0.9573	0.2321	0.2149	0.2161	0.3829	0.1331	0.7163388	0.9365	0.4341	0.9461266097828381
6ji1	9832	4.1	1848	18.1802423	0.5371096	0.5033943	0.56127965	0.6400549	0.38605914	0.712753741	0.964861333	0.971550526	0.968327533	0.952685882	0.5781	0.5301	0.6383	0.9325	0.9145	0.3986	0.3741	0.4107	0.5429	0.3289	0.6892812	0.82	0.6061	0.9697176711119374
6jpq	9870	4.4	3462	20.05838299	0.42232972	0.3790992	0.45300612	0.65020764	0.35951516	0.653489987	0.668924374	0.582172823	0.585356665	0.558728616	0.524	0.4642	0.5846	0.9214	0.9122	0.2527	0.224	0.2647	0.4074	0.2344	0.6046136	0.8038	0.4217	0.5820531442536017
6jt0	9883	4.0	1118	16.50072575	0.5619468	0.532073	0.5936699	0.7057714	0.36771354	0.827315951	0.752485866	0.986295527	0.977872715	0.952321662	0.599	0.5451	0.6428	0.938	0.8998	0.4533	0.4227	0.4575	0.6756	0.3272	0.75718546	0.8638	0.6813	0.9788299009000713
6k1h	9906	3.5	1560	17.09841371	0.5554679	0.56566215	0.6212168	0.65085095	0.42724386	0.820257234	0.764701398	0.934946321	0.933613104	0.909336836	0.6723	0.6201	0.7068	0.9103	0.8608	0.596	0.5589	0.5977	0.7201	0.4439	0.71680385	0.8557	0.7357	0.9339082788194597
6k4m	9915	4.5	3790	19.23006439	0.4734483	0.43029636	0.50948566	0.6635244	0.38584024	0.758855392	0.757853854	0.761413838	0.78475604	0.746367396	0.5856	0.5296	0.6528	0.9678	0.9707	0.2395	0.2147	0.2517	0.3847	0.1626	0.670663	0.8594	0.4677	0.784572885669439
6k9k	9949	7.8	2501	20.7664361	0.47003353	0.43510738	0.48641184	0.621347	0.3316039	0.915829036	0.786421758	0.975844292	0.961694749	0.907669101	0.4906	0.4431	0.5175	0.9377	0.9161	0.3384	0.3108	0.3336	0.524	0.2086	0.6244944	0.7402	0.4682	0.9465815255410553
6ksw	0775	3.6	1539	17.19663501	0.513798	0.47998893	0.53412825	0.595373	0.41014823	0.758242381	0.812401843	0.809007074	0.81044399	0.801002658	0.6523	0.6034	0.6992	0.9391	0.9028	0.5708	0.536	0.5811	0.6636	0.3778	0.6306209	0.8502	0.7405	0.8124957063677644
6kv5	9577	4.6	1679	17.0635798	0.40835527	0.38922504	0.44683996	0.5661531	0.31033653	0.76198022	0.784028969	0.971527964	0.958696471	0.912416087	0.5613	0.5114	0.6152	0.9254	0.9135	0.2495	0.2358	0.2688	0.3856	0.1435	0.61014426	0.8402	0.4605	0.9607300392861604
6l53	0836	3.6	1935	22.80000901	0.106449686	0.11447572	0.13599034	0.20408922	0.1264854	0.935194232	0.911201905	0.965741529	0.948012632	0.931718849	0.5885	0.5444	0.6171	0.8631	0.8132	0.4843	0.4542	0.4903	0.6384	0.3876	0.1967659	0.8171	0.6542	0.9397110647615913
6l7e	0843	3.2	12270	35.91540861	0.68200207	0.6457657	0.040557686	0.6473744	0.44796392	0.769566622	0.897924615	0.977424814	0.975619379	0.952741732	0.7415	0.6884	0.05081	0.8897	0.8301	0.6238	0.5845	0.0203	0.671	0.4229	0.7248479	0.8935	0.7437	0.9772701364309836
6ln8	0927	3.1	1003	16.11609149	0.6556155	0.6304961	0.6756767	0.6001555	0.38686123	0.872020344	0.771910766	0.970492006	0.936458881	0.887620262	0.7087	0.6711	0.7356	0.8847	0.8422	0.5496	0.524	0.5578	0.6723	0.4656	0.7104427	0.86	0.6733	0.9309875658156578
6lqi	0946	4.5	3903	27.4645431	0.5212316	0.48703283	0.42299333	0.5348596	0.30445817	0.900605957	0.862346458	0.97299387	0.941970867	0.904780219	0.5579	0.5129	0.4558	0.9354	0.9143	0.4067	0.3754	0.2913	0.5476	0.2918	0.67264915	0.7932	0.6207	0.928384099307491
6lt4	0967	4.5	8722	24.62282443	0.46728548	0.43391472	0.45077565	0.6352134	0.37550044	0.835087978	0.894139014	0.895881381	0.898598859	0.813215953	0.6649	0.619	0.6549	0.9673	0.9679	0.1345	0.1299	0.1728	0.2507	0.1188	0.64323336	0.9042	0.283	0.9091889398441211
6m1d	30041	4.5	2706	21.60796905	0.3875901	0.3582592	0.4122717	0.6052872	0.39177585	0.798020149	0.816155722	0.918665775	0.920091842	0.900999863	0.4926	0.4468	0.5444	0.9525	0.9544	0.2775	0.2521	0.2768	0.402	0.2146	0.5613637	0.7506	0.4555	0.9186914887673006
6m39	30071	3.6	2811	19.06882238	0.56423634	0.53314143	0.59109795	0.683994	0.4296112	0.667925244	0.685808026	0.640899085	0.64487095	0.6301072	0.7137	0.6709	0.752	0.947	0.919	0.4553	0.4322	0.477	0.6286	0.3293	0.7060915	0.9121	0.6406	0.6514076334046411
6mhu	9118	4.0	1112	16.85346437	0.38252535	0.36564723	0.40280852	0.44851723	0.27403796	0.612675639	0.613512547	0.576241424	0.572448669	0.560978428	0.5686	0.5231	0.6031	0.928	0.9061	0.4824	0.4511	0.4873	0.5771	0.3703	0.49925295	0.7785	0.6453	0.5790575048141751
6mru	9213	3.2	3705	21.40941858	0.65395236	0.6209993	0.6726197	0.6900817	0.5068901	0.775853616	0.802135951	0.785746108	0.772942097	0.760024847	0.7607	0.7195	0.7902	0.9283	0.8895	0.5792	0.5527	0.5877	0.7346	0.4776	0.7447443	0.9127	0.7177	0.7814986155928604
6mrw	9214	4.3	3990	21.43855047	0.50832874	0.4694516	0.54407305	0.74878585	0.4756425	0.694114202	0.787454028	0.837422114	0.848912695	0.816773135	0.6296	0.5755	0.6766	0.9581	0.9487	0.2634	0.2403	0.2677	0.3897	0.07938	0.7208443	0.8917	0.5133	0.8452630044873645
6n23	9321	3.1	1815	16.09334922	0.65151453	0.6052119	0.682126	0.80850244	0.49239978	0.792063251	0.826762184	0.838391661	0.874786422	0.776772166	0.8364	0.7973	0.861	0.9855	0.9699	0.2876	0.2882	0.2948	0.4719	0.1074	0.8136292	0.9772	0.4936	0.8775582263597759
6nf6	9361	3.3	822	15.46674633	0.15713103	0.13890634	0.17154858	0.21905766	0.16934061	0.728932507	0.6930475	0.693125334	0.691698568	0.687226129	0.6582	0.6031	0.7114	0.9048	0.8731	0.5529	0.5131	0.5679	0.5867	0.3929	0.21179323	0.8219	0.664	0.6921992059144316
6nil	9380	3.9	1800	16.36450005	0.55739874	0.52128124	0.58775294	0.7095595	0.45452157	0.942190227	0.970585489	0.972069713	0.966951643	0.945718457	0.6578	0.607	0.7133	0.9467	0.9311	0.3313	0.3139	0.3471	0.5383	0.3132	0.75763077	0.9153	0.6038	0.9712898150113183
6nt5	0502	4.1	584	15.57062984	0.5190329	0.48468077	0.5509394	0.69801795	0.3635699	0.785116393	0.773810123	0.894570836	0.897071729	0.863141455	0.6133	0.5603	0.6511	0.9654	0.9536	0.4127	0.3849	0.4198	0.5934	0.3411	0.6980919	0.8321	0.6037	0.8949699047249656
6o0h	0567	3.7	4092	21.83199	0.53332	0.5122075	0.5496213	0.5295574	0.35068622	0.833232021	0.792551732	0.966858933	0.927366587	0.887332487	0.7254	0.6833	0.7533	0.9435	0.9256	0.363	0.3456	0.3676	0.5114	0.2598	0.6288354	0.9141	0.523	0.9320469064355874
6o2m	0608	6.3	8652	29.74709082	0.053175043	0.050587393	0.07955576	0.10677936	0.07767147	0.716916152	0.690818402	0.802123518	0.769832832	0.736155551	0.6477	0.6034	0.4641	0.9548	0.9529	0.2266	0.212	-0.05878	0.3355	0.1665	0.07998388	0.8781	0.3613	0.7711714027869621
6o6r	0636	3.2	3332	20.56573462	0.6198024	0.5927181	0.635567	0.65484667	0.46116942	0.83609701	0.980465606	0.983357081	0.975407418	0.961449009	0.6651	0.6258	0.7076	0.8554	0.8018	0.5275	0.5057	0.537	0.6742	0.4477	0.71669686	0.8467	0.671	0.9778326681484166
6of4	20042	3.2	1422	16.81903291	0.6744635	0.63497424	0.69667786	0.7447677	0.49993834	0.670304696	0.872876579	0.965516243	0.959615332	0.930633116	0.7159	0.6686	0.7481	0.8756	0.8177	0.5628	0.5285	0.5707	0.7582	0.4992	0.7990358	0.8995	0.7507	0.9618261672741729
6p6w	20265	4.0	916	16.94940543	0.41566682	0.3942599	0.4407849	0.50379753	0.25504524	0.737079573	0.84531589	0.993773914	0.990824358	0.98438459	0.5565	0.5028	0.6025	0.8392	0.7822	0.4002	0.3714	0.4064	0.5271	0.1985	0.5476852	0.7925	0.567	0.9906910915695307
6pw9	20501	4.0	1076	16.51113534	0.47323382	0.45191172	0.50790215	0.6100702	0.3560313	0.710039602	0.737418395	0.702717233	0.694891264	0.6749778	0.6036	0.5525	0.6338	0.9079	0.8794	0.389	0.3601	0.3919	0.5485	0.3488	0.6626502	0.8495	0.6184	0.70317037140124
6pyh	20524	4.3	1648	19.88743758	0.53143394	0.49080655	0.55927485	0.66521376	0.3994165	0.81998561	0.796560168	0.839451317	0.839255173	0.814597839	0.5948	0.5449	0.629	0.9429	0.9186	0.4672	0.4349	0.4776	0.6282	0.411	0.71126646	0.8337	0.6925	0.8389133404202368
6qel	4537	3.9	4092	24.02652407	0.5652665	0.5398467	0.58131367	0.60815686	0.37778816	0.839993282	0.898886901	0.976063451	0.957674748	0.914923218	0.6938	0.6616	0.734	0.9388	0.9167	0.3901	0.3671	0.3829	0.5482	0.2759	0.69408154	0.9024	0.5761	0.9562404788906033
6s3k	10092	3.7	1146	16.364609	0.52621824	0.49139088	0.5499131	0.64242846	0.43640742	0.665544517	0.863985501	0.853242685	0.851158733	0.834750464	0.6187	0.5714	0.6674	0.9364	0.9134	0.4702	0.4407	0.4783	0.6351	0.4484	0.6648752	0.8378	0.6496	0.8524609262171786
6sj7	10213	3.5	1260	18.05631733	0.57278484	0.54346716	0.5925067	0.6202259	0.40209797	0.756567244	0.899654969	0.984856733	0.974525666	0.956917794	0.6498	0.5983	0.6961	0.9397	0.9084	0.4587	0.4347	0.4691	0.6657	0.3836	0.69450885	0.8845	0.6532	0.9748938426915553
6sjb	10214	3.7	2915	19.89221144	0.5711032	0.55183554	0.6215451	0.77811813	0.46034378	0.70735042	0.749629504	0.741804456	0.747651239	0.706805392	0.7087	0.663	0.7422	0.9641	0.949	0.3222	0.3058	0.3279	0.5104	0.2185	0.7985488	0.932	0.556	0.7532536895875623
6sof	10273	4.3	1966	21.37232471	0.5639619	0.53372765	0.6070302	0.67579615	0.3836363	0.909755571	0.777258257	0.977390574	0.965773756	0.925900402	0.5875	0.5513	0.6356	0.9035	0.8755	0.3441	0.325	0.3566	0.5105	0.2471	0.7412796	0.8112	0.5031	0.9552258726011306
6sza	10351	6.0	2886	22.24115276	0.3308454	0.30416298	0.34727395	0.41440195	0.21147771	0.890501872	0.777244745	0.975199552	0.949378773	0.910349266	0.5246	0.4765	0.5657	0.9166	0.9037	0.2318	0.2138	0.2381	0.3857	0.1338	0.50466764	0.8139	0.4391	0.9388722653742345
6tg9	10495	3.2	3318	20.08255935	0.5929663	0.59217924	0.59877074	0.5578207	0.37317857	0.774231798	0.895555871	0.969346313	0.92974512	0.886587065	0.7575	0.7343	0.7676	0.9105	0.8915	0.3212	0.3562	0.2938	0.4008	0.1868	0.65956306	0.8997	0.4578	0.925417854189332
6tqe	10549	4.3	1268	18.72375512	0.12180716	0.112356246	0.13329275	0.19307858	0.15296328	0.674236406	0.683659219	0.643714313	0.642320442	0.636423996	0.6523	0.6053	0.6974	0.9602	0.9338	0.5408	0.5079	0.5494	0.6909	0.4127	0.18024893	0.8734	0.7357	0.6419696792492917
6ttf	10575	3.2	2056	17.36973619	0.60342836	0.64178276	0.68372416	0.70730144	0.49692264	0.758266113	0.777516167	0.797906598	0.700028709	0.598793439	0.8282	0.8736	0.9075	0.986	0.9746	0.1486	0.1539	0.1259	0.3774	0.1504	0.7534892	0.9776	0.2479	0.7538386768991288
6u9e	20695	4.2	2148	21.6735723	0.59708375	0.5627143	0.62225515	0.6621317	0.432214	0.798418093	0.738295361	0.98902225	0.984720764	0.967754505	0.5943	0.5411	0.6399	0.8728	0.8173	0.5485	0.5173	0.5593	0.6569	0.3914	0.76417124	0.8441	0.7436	0.9835681973243247
6uan	20708	3.9	1007	16.35083222	0.562084	0.5425454	0.60953283	0.7102673	0.43599084	0.75913066	0.78837308	0.759749575	0.757489773	0.735078117	0.6558	0.6054	0.6907	0.9275	0.8998	0.4026	0.3767	0.4113	0.5932	0.3314	0.73559403	0.8781	0.6109	0.761517017037267
6v0c	20993	3.5	4992	22.29722595	0.6532544	0.61640096	0.62851083	0.7777732	0.57960516	0.96878414	0.966979936	0.966924919	0.966840276	0.951542768	0.676	0.6315	0.6679	0.8718	0.8274	0.5123	0.4889	0.4801	0.682	0.5059	0.7942956	0.876	0.6732	0.9710220442566065
6v1i	21012	3.8	1233	17.0790329	0.61839384	0.5848415	0.658395	0.79507357	0.5006566	0.816104502	0.80265336	0.985285703	0.983593632	0.960090838	0.6196	0.5661	0.6692	0.9443	0.8975	0.5177	0.4852	0.5282	0.7738	0.4215	0.833764	0.9001	0.787	0.9822072642315128
6vxf	21436	3.5	1130	16.83014107	0.54845273	0.52259445	0.5638071	0.5741532	0.3912934	0.701080159	0.814892914	0.786341984	0.779889001	0.766659828	0.668	0.6265	0.7044	0.8998	0.8577	0.5815	0.5562	0.5878	0.6352	0.4155	0.6294761	0.8415	0.7102	0.7834620955787457
6vyf	21458	3.3	1728	17.58758426	0.6094231	0.58043975	0.63060343	0.65265656	0.43586826	0.643241549	0.679894425	0.642018968	0.640599937	0.627851057	0.7522	0.7145	0.7796	0.9336	0.9095	0.4482	0.4284	0.453	0.5926	0.3505	0.6955647	0.9085	0.5939	0.648974594271153
6vz1	21481	3.2	822	16.33503056	0.50214237	0.5144634	0.5527815	0.54398036	0.3652186	0.660708043	0.681656781	0.673879336	0.669398961	0.662258007	0.6907	0.6518	0.7227	0.92	0.8802	0.6015	0.5742	0.6197	0.658	0.4247	0.6218531	0.8593	0.7471	0.6766999913582149
6xd3	22131	3.3	644	14.93263197	0.5490622	0.5320289	0.5803426	0.5916999	0.365246	0.66571071	0.665049778	0.532936113	0.525922095	0.50422954	0.7124	0.6685	0.7439	0.9113	0.8732	0.5555	0.5246	0.5742	0.653	0.4762	0.6466885	0.8936	0.7402	0.5356215634038908
6xjx	22216	4.6	1462	18.69805503	0.40114033	0.40762746	0.45998165	0.5653788	0.36436635	0.658650761	0.651128951	0.62919569	0.635459454	0.618886446	0.5431	0.5064	0.5863	0.9605	0.9476	0.4013	0.3793	0.4136	0.5735	0.3027	0.5945648	0.7706	0.5913	0.6438872755094261
6xt9	10617	3.8	2183	20.77163458	0.5348976	0.50538486	0.5534714	0.5438031	0.33189416	0.908298647	0.865015431	0.985200256	0.958780373	0.930272652	0.6202	0.5765	0.655	0.925	0.8953	0.4146	0.3897	0.4238	0.6039	0.3428	0.6850031	0.8668	0.6378	0.9564746871297516
6ymx	10847	3.2	5759	26.9583745	0.6176392	0.5821303	0.5496412	0.7309517	0.48231286	0.76038292	0.867107914	0.866045161	0.86385713	0.847764099	0.6849	0.6408	0.6206	0.9175	0.8748	0.5189	0.4922	0.4093	0.6906	0.3999	0.7603144	0.8879	0.6898	0.8667099251514077
6z6g	11093	3.1	2170	20.59341526	0.64572203	0.6293404	0.66361105	0.5597161	0.36992985	0.900332209	0.811778485	0.978126511	0.947985316	0.90823691	0.7598	0.7197	0.7848	0.9281	0.8964	0.5287	0.5089	0.5363	0.6458	0.3755	0.6850886	0.906	0.6407	0.9485919319693107
6zwm	11488	3.2	7437	30.21656775	0.5668575	0.5547006	0.41275817	0.72294915	0.4742539	0.794657136	0.847416159	0.903074704	0.896101202	0.872575348	0.6438	0.6017	0.4549	0.8898	0.8506	0.4374	0.4115	0.2756	0.6054	0.347	0.7585304	0.8682	0.6289	0.8975334073034179
7bss	30165	3.3	1140	17.76265001	0.6324011	0.6101377	0.6504468	0.5760693	0.37611616	0.830411053	0.763448825	0.944140105	0.927153866	0.885921637	0.7152	0.6785	0.7411	0.9238	0.8879	0.5824	0.5567	0.5898	0.6619	0.4258	0.69866353	0.8582	0.6941	0.922616772552512
7bto	30180	4.0	2644	20.97771215	0.51812875	0.49022388	0.54486394	0.57853526	0.35162744	0.826924553	0.721208893	0.98626547	0.966013821	0.94228723	0.594	0.5492	0.636	0.9033	0.8599	0.431	0.4032	0.4416	0.6347	0.3435	0.6854713	0.855	0.6462	0.9699711355379156
7cgn	30358	4.3	2092	17.85972524	0.4764981	0.44255942	0.50189185	0.65575266	0.39708877	0.615480775	0.639101691	0.642818201	0.652746702	0.621483796	0.6486	0.6008	0.6852	0.9615	0.9537	0.3065	0.2841	0.3064	0.4617	0.2228	0.650757	0.8812	0.509	0.6561270251216805
7jk2	22359	3.2	2589	20.04320312	0.6410289	0.6030688	0.6688696	0.80259466	0.48030722	0.82397654	0.841113462	0.902856791	0.899083165	0.859795937	0.7154	0.6709	0.7455	0.95	0.9236	0.3925	0.3742	0.3874	0.6047	0.2512	0.83236444	0.9287	0.6215	0.9045760276072815
7jpk	22414	3.0	2257	20.82856083	0.5504263	0.5369383	0.57142246	0.50765425	0.34604305	0.794374759	0.786177506	0.754465532	0.742084229	0.728080604	0.6895	0.6565	0.7154	0.8758	0.8289	0.6049	0.5807	0.6162	0.6055	0.4064	0.6059638	0.8345	0.7119	0.748596803309397
7kdt	22829	3.1	505	17.68191528	0.52202827	0.51704234	0.56572616	0.56403196	0.37781325	0.751354358	0.774444698	0.761850855	0.756180918	0.746486065	0.6637	0.6256	0.7058	0.8632	0.8202	0.6134	0.581	0.6347	0.6551	0.5301	0.62157804	0.831	0.7615	0.7571072182283874
