# Supplementary material for: Struc2mapGAN: improving synthetic cryogenic electron microscopy density maps with generative adversarial networks
Source: Bioinform Adv. 2025 Aug 4;5(1):vbaf179. doi: 10.1093/bioadv/vbaf179 (PMC12360846; doi:10.1093/bioadv/vbaf179)
Supplement: vbaf179_Supplementary_Data [file vbaf179_supplementary_data.zip › SI_loss_data.csv]

epoch	val_loss_G	val_loss_D
1	0.092221722	0.038507927
2	0.076023303	0.068754934
3	0.072176777	0.099748477
4	0.048146356	0.158488497
5	0.047191042	0.10907419
6	0.026283421	0.203030601
7	0.028166464	0.229229257
8	0.016885288	0.572568893
9	0.025102099	0.320776373
10	0.015921544	0.611000359
11	0.016019726	0.529292226
12	0.016369112	0.459142268
13	0.024668306	0.58858788
14	0.015421283	0.501221299
15	0.01530649	0.599785805
16	0.015090588	0.587208688
17	0.016273106	0.544557929
18	0.015149567	0.587572515
19	0.014026099	0.534753025
20	0.015241912	0.590860486
21	0.013648967	0.621311247
22	0.01515752	0.523570538
23	0.021926967	0.433305472
24	0.014997199	0.577318847
25	0.015021293	0.626322985
26	0.014750895	0.617797792
27	0.017921977	0.486043632
28	0.015287086	0.597515345
29	0.018194359	0.487426162
30	0.020590421	0.664652467
31	0.017102204	0.440932095
32	0.021178018	0.632459641
33	0.015544156	0.527647078
34	0.017371837	0.612517416
35	0.015510329	0.60437268
36	0.014566852	0.607069671
37	0.016030859	0.593116403
38	0.015063701	0.635493994
39	0.017195925	0.526238084
40	0.019712225	0.582859874
41	0.02383727	0.38417083
42	0.014101047	0.871040583
43	0.03061443	0.665265203
44	0.019108899	0.379050136
45	0.017487975	0.366309822
46	0.009704052	1.437690496
47	0.023916351	0.471535981
48	0.023987364	0.421402693
49	0.011354965	0.703886151
50	0.018346865	0.371734291
51	0.020691339	0.356037915
52	0.019169841	0.494528979
53	0.01953727	0.30870837
54	0.020063901	0.463573158
55	0.020540044	0.611852109
56	0.037437323	1.076663494
57	0.016250232	0.546059251
58	0.018213721	0.523786962
59	0.018091248	0.471856654
60	0.01321436	0.603992701
61	0.015423996	0.533472776
62	0.016701965	0.52137363
63	0.016252188	0.612839043
64	0.018223258	0.51858592
65	0.025064187	0.4640176
66	0.017998364	0.488377631
67	0.021638939	0.383020371
68	0.015790727	0.552837074
69	0.019784287	0.523522913
70	0.01748726	0.44343248
71	0.021554785	0.441622168
72	0.017938722	0.287210464
73	0.021426018	0.52255398
74	0.017349051	0.445362508
75	0.019805754	0.420191258
76	0.02404823	0.43882075
77	0.024770506	0.2106895
78	0.025547193	0.181733325
79	0.016617985	0.34929508
80	0.029196581	0.174369469
81	0.02683557	0.185806543
82	0.018182408	0.78578794
83	0.021410994	0.243138283
84	0.018958969	0.476042539
85	0.024427462	0.203365475
86	0.01572649	0.63992393
87	0.019502042	0.410747796
88	0.023502911	0.222836956
89	0.027874997	0.160503015
90	0.014893606	0.454827845
91	0.019320427	0.267980844
92	0.021788403	0.22220172
93	0.018586969	0.417003632
94	0.018961687	0.520249069
95	0.02608419	0.189658269
96	0.020104388	0.326027423
97	0.021703001	0.303110272
98	0.025388818	0.202071935
99	0.02695605	0.188584566
100	0.029458441	0.173839092
101	0.029932829	0.23442696
102	0.028008088	0.167505234
103	0.021790318	0.396506488
104	0.022059012	0.375693142
105	0.022401825	0.229056746
106	0.028043464	0.167230487
107	0.027345177	0.770377815
108	0.02286418	0.307736814
109	0.015613386	0.59505254
110	0.026240543	0.177400887
111	0.024967415	0.185983688
112	0.019871216	0.296235591
113	0.029788429	0.15523611
114	0.027628407	0.161818609
115	0.012609665	0.668608069
116	0.034717571	1.105803847
117	0.030294208	0.173569709
118	0.028058739	0.408702016
119	0.027316155	0.169827238
120	0.02759096	0.158551797
121	0.023668488	0.366664469
122	0.01929879	0.490387946
123	0.022799009	0.311067164
124	0.027743205	0.169451743
125	0.030059693	0.153573692
126	0.029963445	0.138664588
127	0.029088294	0.159762979
128	0.028564898	0.17281042
129	0.029250896	0.148045719
130	0.02951232	0.147644684
131	0.02985264	0.138904274
132	0.03035076	0.144391984
133	0.029661709	0.139034227
134	0.030400148	0.120911382
135	0.029159738	0.137261361
136	0.029819375	0.139944956
137	0.030333161	0.131505102
138	0.022782395	0.278407216
139	0.0278027	0.156870142
140	0.030910177	0.133062169
141	0.028429952	0.143822551
142	0.026714252	0.177939296
143	0.029531123	0.141265422
144	0.030504344	0.136491552
145	0.030206043	0.136938304
146	0.019369716	0.430213779
147	0.022434257	0.299489349
148	0.02644472	0.19415234
149	0.025858251	0.193522096
150	0.033616003	0.154568091
